# Supplementary material for: Homeostatic responses and growth of Leymus chinensis under incrementally increasing saline-alkali stress
Source: PeerJ. 2021 Mar 1;9:e10768. doi: 10.7717/peerj.10768 (PMC7931712; doi:10.7717/peerj.10768)
Supplement: Supplemental Information 1 [file peerj-09-10768-s001.xlsx]

## Sheet: Sheet1
	Table S1
	In the N experimental group, the P content was constant at 1 mmol/L.
	N content (mg/g) of L. chinensis for the 14-day increment interval
	pH	2	4	8	16	24
		N(mmol/L)	N(mmol/L)	N(mmol/L)	N(mmol/L)	N(mmol/L)
	7.5	10.2691	17.6389	18.9108	22.518	26.6397
	8.1	26.1758	14.5354	18.4764	12.2442	23.4927
	8.4	19.4981	23.2655	23.6138	26.3311	28.5641
	8.7	16.232	17.4811	26.9024	26.6973	24.3676
	9.3	12.8397	16.1095	18.9603	20.7791	29.7784
	P content (mg/g) of L. chinensis for the 14-day increment interval
	pH	2	4	8	16	24
		N(mmol/L)	N(mmol/L)	N(mmol/L)	N(mmol/L)	N(mmol/L)
	7.5	3.514	4.2661	4.0069	3.2468	3.6568
	8.1	3.554	3.8612	4.1736	3.5256	3.2017
	8.4	4.1596	4.6744	5.5083	4.488	3.8245
	8.7	4.8653	5.032	5.057	4.3937	3.9303
	9.3	3.6598	3.9254	4.6421	4.7253	6.5047
	N:P of L. chinensis for the 14-day increment interval
	pH	2	4	8	16	24
	7.5	2.9223	4.1346	4.7196	6.9354	7.2849
	8.1	7.3651	3.7645	4.427	3.4729	7.3375
	8.4	4.6875	4.9772	4.287	5.867	7.4687
	8.7	3.3363	3.474	5.3198	6.0763	6.2
	9.3	3.5083	4.1039	4.0844	4.3974	4.578
	N content (mg/g) of L. chinensis for the 17-day increment interval
	pH	2	4	8	16	24
		N(mmol/L)	N(mmol/L)	N(mmol/L)	N(mmol/L)	N(mmol/L)
	7.5	9.1726	13.5577	19.4195	20.8297	22.7447
	8.1	13.815	16.471	18.5051	24.5329	26.21
	8.4	22.0221	19.7178	23.6706	28.0498	32.061
	8.7	11.8163	13.1919	16.5376	23.0696	30.0576
	P content (mg/g) of L. chinensis for the 17-day increment interval
	pH	2	4	8	16	24
		N(mmol/L)	N(mmol/L)	N(mmol/L)	N(mmol/L)	N(mmol/L)
	7.5	3.7223	3.1577	2.9167	2.0384	2.4031
	8.1	4.2601	4.3692	4.3844	3.2031	4.4248
	8.4	5.6184	4.7792	5.0389	3.5895	5.3481
	8.7	3.7161	3.3307	3.7216	6.371	7.3583
	N:P of L. chinensis for the 17-day increment interval
	pH	2	4	8	16	24
	7.5	2.4642	4.2935	6.6581	10.2187	9.4649
	8.1	3.2429	3.7698	4.2207	7.659	5.9234
	8.4	3.9196	4.1258	4.6976	7.8144	5.9949
	8.7	3.1797	3.9607	4.4437	3.621	4.0849
	N content (mg/g) of L. chinensis for the 23-day increment interval
	pH	2	4	8	16	24
		N(mmol/L)	N(mmol/L)	N(mmol/L)	N(mmol/L)	N(mmol/L)
	7.5	9.0515	11.5759	15.7988	17.4183	18.1132
	8.1	17.118	19.2923	20.5453	28.0477	30.7938
	8.4	25.0837	21.6925	22.914	24.9556	28.6256
	8.7	10.5859	10.1996	16.0246	19.8035	20.5192
	P content (mg/g) of L. chinensis for the 23-day increment interval
	pH	2	4	8	16	24
		N(mmol/L)	N(mmol/L)	N(mmol/L)	N(mmol/L)	N(mmol/L)
	7.5	3.3855	4.1605	3.437	1.9054	3.6254
	8.1	4.0747	4.8143	4.8937	3.7895	4.357
	8.4	5.2069	4.6953	4.9054	5.0444	5.8602
	8.7	3.1559	3.7946	3.765	5.3708	6.5015
	N:P of L. chinensis for the 23-day increment interval
	pH	2	4	8	16	24
	7.5	2.6736	2.7823	4.5968	9.1417	4.9962
	8.1	4.201	4.0073	4.1983	7.4015	7.0676
	8.4	4.8174	4.6201	4.6712	4.9471	4.8847
	8.7	3.3543	2.6879	4.2562	3.6872	3.1561
	In the P experimental group, the N concentration was constant at 14 mmol/L.
	N content (mg/g) of L. chinensis for the 14-day increment interval
	pH	0.3	0.6	1.2	2.4	4.8
		P(mmol/L)	P(mmol/L)	P(mmol/L)	P(mmol/L)	P(mmol/L)
	7.5	18.0374	22.7891	18.7977	19.3156	20.1972
	8.1	17.257	18.2329	16.5946	16.1727	16.4677
	8.4	21.4074	23.9611	20.1835	27.4006	24.0691
	8.7	19.6686	21.1825	21.0489	19.1747	23.0742
	9.3	18.932	23.2617	22.5477	21.2411	19.0276
	P content (mg/g) of L. chinensis for the 14-day increment interval
	pH	0.3	0.6	1.2	2.4	4.8
		P(mmol/L)	P(mmol/L)	P(mmol/L)	P(mmol/L)	P(mmol/L)
	7.5	1.9783	2.6989	3.106	4.1962	5.1456
	8.1	2.6935	2.7886	3.0362	4.355	4.1118
	8.4	3.6004	3.3223	3.4078	4.0759	6.4607
	8.7	3.1873	3.4179	3.7945	4.9672	5.9664
	9.3	3.3271	4.034	4.7597	6.5837	8.3665
	N:P of L. chinensis for the 14-day increment interval
	pH	46.67	23.33	11.67	5.83	2.92
	7.5	9.1175	8.4439	6.0521	4.6031	3.9251
	8.1	6.407	6.5382	5.4656	3.7136	4.0049
	8.4	5.9459	7.2123	5.9228	6.7226	3.7255
	8.7	6.1709	6.1976	5.5472	3.8603	3.8674
	9.3	5.6903	5.7663	4.7372	3.2263	2.2743
	N content (mg/g) of L. chinensis for the 17-day increment interval
	pH	0.3	0.6	1.2	2.4	4.8
		P(mmol/L)	P(mmol/L)	P(mmol/L)	P(mmol/L)	P(mmol/L)
	7.5	14.0943	15.6927	18.4784	19.1353	17.6939
	8.1	22.5101	24.7158	19.1944	23.8956	22.3896
	8.4	19.4162	20.6848	18.6239	24.3256	21.3416
	8.7	24.1725	23.0993	25.1698	26.121	24.1284
	9.3	18.8099	18.2562	17.864	22.2621	18.2018
	P content (mg/g) of L. chinensis for the 17-day increment interval
	pH	0.3	0.6	1.2	2.4	4.8
		P(mmol/L)	P(mmol/L)	P(mmol/L)	P(mmol/L)	P(mmol/L)
	7.5	1.3919	1.6429	1.9343	2.62	3.1603
	8.1	2.3067	2.7195	3.1431	4.2433	4.534
	8.4	2.878	3.1655	2.9512	4.6185	4.9742
	8.7	3.4227	3.6676	4.009	5.2613	5.6776
	9.3	2.227	2.6842	2.864	5.2987	5.6881
	N:P of L. chinensis for the 17-day increment interval
	pH	46.67	23.33	11.67	5.83	2.92
	7.5	10.1256	9.5521	9.5529	7.3037	5.5988
	8.1	9.7588	9.0882	6.1068	5.6314	4.9382
	8.4	6.7464	6.5344	6.3106	5.267	4.2904
	8.7	7.0623	6.2982	6.2783	4.9648	4.2498
	9.3	8.4464	6.8013	6.2374	4.2014	3.2
	N content (mg/g) of L. chinensis for the 23-day increment interval
	pH	0.3	0.6	1.2	2.4	4.8
		P(mmol/L)	P(mmol/L)	P(mmol/L)	P(mmol/L)	P(mmol/L)
	7.5	14.6718	19.2521	15.5893	14.0511	16.6709
	8.1	22.6371	21.5606	20.0511	23.6437	24.4314
	8.4	23.5925	25.687	23.4952	23.6341	23.9817
	8.7	12.481	17.8998	17.8363	18.1001	19.101
	P content (mg/g) of L. chinensis for the 23-day increment interval
	pH	0.3	0.6	1.2	2.4	4.8
		P(mmol/L)	P(mmol/L)	P(mmol/L)	P(mmol/L)	P(mmol/L)
	7.5	1.3301	2.0347	2.518	2.5275	3.382
	8.1	3.0539	2.8171	2.7782	4.3159	5.0805
	8.4	3.1146	3.6963	3.6705	4.3041	6.4928
	8.7	1.6573	2.3482	2.7485	4.5131	4.9075
	N:P of aboveground parts of L. chinensis for the 23-day increment interval
	pH	46.67	23.33	11.67	5.83	2.92
	7.5	11.0305	9.462	6.191	5.5593	4.9293
	8.1	7.4126	7.6535	7.2173	5.4782	4.8088
	8.4	7.5749	6.9493	6.4011	5.491	3.6936
	8.7	7.5311	7.6226	6.4894	4.0106	3.8922
