# Supplementary material for: Homeostatic responses and growth of Leymus chinensis under incrementally increasing saline-alkali stress
Source: PeerJ. 2021 Mar 1;9:e10768. doi: 10.7717/peerj.10768 (PMC7931712; doi:10.7717/peerj.10768)
Supplement: Supplemental Information 2 [file peerj-09-10768-s002.xlsx]

## Sheet: Sheet1
	Table S2_Table2
	HN:
	N content (mg/g) of L. chinensis for the 14-day increment interval
	pH	2	4	8	16	24
		N(mmol/L)	N(mmol/L)	N(mmol/L)	N(mmol/L)	N(mmol/L)
	7.5	10.2691	17.6389	18.9108	22.518	26.6397
	8.1	26.1758*	14.5354	18.4764	12.2442	23.4927
	8.4	19.4981	23.2655	23.6138	26.3311	28.5641
	8.7	16.232	17.4811	26.9024	26.6973	24.3676
	9.3	12.8397	16.1095	18.9603	20.7791	29.7784
	pH=7.5
	Sigmaplot 12.5, Curve fit
	Equation: Power, 2 Parameter
	f = a*x^b
	R	Rsqr	Adj Rsqr	Standard Error of Estimate
	0.9635	0.9283	0.9045	1.8842
		Coefficient	Std. Error	t	P
	a	9.8893	1.3942	7.0932	0.0058
	b	0.3097	0.0544	5.6939	0.0107
	H=1/b=1/0.3097=3.23
	pH=8.1
	Equation: Power, 2 Parameter
	f = a*x^b
	R	Rsqr	Adj Rsqr	Standard Error of Estimate
	0.4725	0.2233*	-0.1651	5.3204
		Coefficient	Std. Error	t	P
	a	11.1413	6.8498	1.6265	0.2454
	b	0.1807*	0.2366	0.7639	0.5248
	“*” indicates an outlier.
	pH=8.4
	Equation: Power, 2 Parameter
	f = a*x^b
	R	Rsqr	Adj Rsqr	Standard Error of Estimate
	0.9737	0.9481	0.9308	0.9009
		Coefficient	Std. Error	t	P
	a	18.2108	0.8331	21.8582	0.0002
	b	0.1379	0.0191	7.2369	0.0054
	H=1/b=1/0.1379=7.25
	pH=8.7
	Equation: Power, 2 Parameter
	f = a*x^b
	R	Rsqr	Adj Rsqr	Standard Error of Estimate
	0.8027	0.6443	0.5257	3.5255
		Coefficient	Std. Error	t	P
	a	15.3507	3.0929	4.9633	0.0157
	b	0.1795	0.0822	2.1835	0.117
	H=1/b=1/0.1795=5.57
	pH=9.3
	Equation: Power, 2 Parameter
	f = a*x^b
	R	Rsqr	Adj Rsqr	Standard Error of Estimate
	0.9458	0.8946	0.8594	2.395
		Coefficient	Std. Error	t	P
	a	9.8249	1.7413	5.6423	0.011
	b	0.3227	0.068	4.743	0.0178
	H=1/b=1/0.3227=3.10
	N content (mg/g) of L. chinensis for the 17-day increment interval
	pH	2	4	8	16	24
		N(mmol/L)	N(mmol/L)	N(mmol/L)	N(mmol/L)	N(mmol/L)
	7.5	9.1726	13.5577	19.4195	20.8297	22.7447
	8.1	13.815	16.471	18.5051	24.5329	26.21
	8.4	22.0221	19.7178	23.6706	28.0498	32.061
	8.7	11.8163	13.1919	16.5376	23.0696	30.0576
	pH=7.5
	Equation: Power, 2 Parameter
	f = a*x^b
	R	Rsqr	Adj Rsqr	Standard Error of Estimate
	0.9568	0.9155	0.8873	1.8884
		Coefficient	Std. Error	t	P
	a	8.7926	1.3924	6.3146	0.008
	b	0.3123	0.061	5.1162	0.0145
	H=1/0.3123=3.20
	pH=8.1
	Equation: Power, 2 Parameter
	f = a*x^b
	R	Rsqr	Adj Rsqr	Standard Error of Estimate
	0.9902	0.9805	0.974	0.8533
		Coefficient	Std. Error	t	P
	a	11.1949	0.6655	16.8216	0.0005
	b	0.2702	0.0233	11.5982	0.0014
	H=1/0.2702=3.70
	pH=8.4
	Equation: Power, 2 Parameter
	f = a*x^b
	R	Rsqr	Adj Rsqr	Standard Error of Estimate
	0.9129	0.8333	0.7778	2.329
		Coefficient	Std. Error	t	P
	a	16.9686	2.0251	8.3791	0.0036
	b	0.1865	0.0485	3.8419	0.0311
	H=1/0.1865=5.36
	pH=8.7
	Equation: Power, 2 Parameter
	f = a*x^b
	R	Rsqr	Adj Rsqr	Standard Error of Estimate
	0.9813	0.9629	0.9505	1.6882
		Coefficient	Std. Error	t	P
	a	7.44	1.0656	6.9822	0.006
	b		0.4251	0.0531	7.9995	0.0041
	H=1/0.4251=2.35
	N content (mg/g) of L. chinensis for the 23-day increment interval
	pH	2	4	8	16	24
		N(mmol/L)	N(mmol/L)	N(mmol/L)	N(mmol/L)	N(mmol/L)
	7.5	9.0515	11.5759	15.7988	17.4183	18.1132
	8.1	17.118	19.2923	20.5453	28.0477	30.7938
	8.4	25.0837	21.6925	22.914	24.9556	28.6256
	8.7	10.5859	10.1996	16.0246	19.8035	20.5192
	pH=7.5
	Equation: Power, 2 Parameter
	f = a*x^b
	R	Rsqr	Adj Rsqr	Standard Error of Estimate
	0.9658	0.9328	0.9104	1.1733
		Coefficient	Std. Error	t	P
	a	8.2509	0.9247	8.9226	0.003
	b	0.2622	0.0441	5.9503	0.0095
	H=1/0.2622=3.81
	pH=8.1
	Equation: Power, 2 Parameter
	f = a*x^b
	R	Rsqr	Adj Rsqr	Standard Error of Estimate
	0.9734	0.9475	0.93	1.5675
		Coefficient	Std. Error	t	P
	a	13.3685	1.2419	10.765	0.0017
	b	0.2582	0.0366	7.059	0.0058
	H=1/0.2582=3.87
	pH=8.4
	Equation: Power, 2 Parameter
	f = a*x^b
	R	Rsqr	Adj Rsqr	Standard Error of Estimate
	0.5837	0.3407*	0.1209	2.4739
		Coefficient	Std. Error	t	P
	a	21.616	2.5085	8.6171	0.0033
	b	0.0642	0.0504	1.2739	0.2924
	H=1/0.0642=15.58*
	pH=8.7
	Equation: Power, 2 Parameter
	f = a*x^b
	R	Rsqr	Adj Rsqr	Standard Error of Estimate
	0.9628	0.9271	0.9028	1.5293
		Coefficient	Std. Error	t	P
	a	7.8685	1.1254	6.9916	0.006
	b	0.3137	0.0551	5.6945	0.0107
	H=1/0.3137=3.19
	HP:
	P content (mg/g) of L. chinensis for the 14-day increment interval
	pH	0.3	0.6	1.2	2.4	4.8
		P(mmol/L)	P(mmol/L)	P(mmol/L)	P(mmol/L)	P(mmol/L)
	7.5	1.9783	2.6989	3.106	4.1962	5.1456
	8.1	2.6935	2.7886	3.0362	4.355	4.1118
	8.4	3.6004	3.3223	3.4078	4.0759	6.4607
	8.7	3.1873	3.4179	3.7945	4.9672	5.9664
	9.3	3.3271	4.034	4.7597	6.5837	8.3665
	pH=7.5
	Equation: Power, 2 Parameter
	f = a*x^b
	R	Rsqr	Adj Rsqr	Standard Error of Estimate
	0.996	0.9921	0.9894	0.1288
		Coefficient	Std. Error	t	P
	a	3.0532	0.0657	46.4552	<0.0001
	b	0.3364	0.0186	18.0827	0.0004
	H=1/b=1/0.3364=2.97
	pH=8.1
	Equation: Power, 2 Parameter
	f = a*x^b
	R	Rsqr	Adj Rsqr	Standard Error of Estimate
	0.8957	0.8022	0.7363	0.3997
		Coefficient	Std. Error	t	P
	a	3.2283	0.1921	16.8047	0.0005
	b	0.1876	0.0551	3.4026	0.0424
	H=1/b=1/0.1876=5.33
	pH=8.4
	Equation: Power, 2 Parameter
	f = a*x^b
	R	Rsqr	Adj Rsqr	Standard Error of Estimate
	0.8387	0.7035	0.6046	0.8247
		Coefficient	Std. Error	t	P
	a	3.8377	0.408	9.4062	0.0025
	b	0.2604	0.0952	2.7369	0.0715
	H=1/b=1/0.2604=3.84
	pH=8.7
	Equation: Power, 2 Parameter
	f = a*x^b
	R	Rsqr	Adj Rsqr	Standard Error of Estimate
	0.9812	0.9627	0.9502	0.2614
		Coefficient	Std. Error	t	P
	a	3.9493	0.1289	30.6456	<0.0001
	b	0.2521	0.0293	8.5982	0.0033
	H=1/b=1/0.2521=3.97
	pH=9.3
	Equation: Power, 2 Parameter
	f = a*x^b
	R	Rsqr	Adj Rsqr	Standard Error of Estimate
	0.9951	0.9902	0.9869	0.2344
		Coefficient	Std. Error	t	P
	a	4.7814	0.1204	39.7148	<0.0001
	b	0.3524	0.0216	16.3128	0.0005
	H=1/b=1/0.3524=2.84
	P content (mg/g) of L. chinensis for the 17-day increment interval
	pH	0.3	0.6	1.2	2.4	4.8
		P(mmol/L)	P(mmol/L)	P(mmol/L)	P(mmol/L)	P(mmol/L)
	7.5	1.3919	1.6429	1.9343	2.62	3.1603
	8.1	2.3067	2.7195	3.1431	4.2433	4.534
	8.4	2.878	3.1655	2.9512	4.6185	4.9742
	8.7	3.4227	3.6676	4.009	5.2613	5.6776
	9.3	2.227	2.6842	2.864	5.2987	5.6881
	pH=7.5
	Equation: Power, 2 Parameter
	f = a*x^b
	R	Rsqr	Adj Rsqr	Standard Error of Estimate
	0.9946	0.9892	0.9856	0.0873
		Coefficient	Std. Error	t	P
	a	1.9372	0.0441	43.8979	<0.0001
	b	0.313	0.0199	15.7282	0.0006
	H=1/b=1/0.3130=3.19
	pH=8.1
	Equation: Power, 2 Parameter
	f = a*x^b
	R	Rsqr	Adj Rsqr	Standard Error of Estimate
	0.9801	0.9607	0.9475	0.2209
		Coefficient	Std. Error	t	P
	a	3.1379	0.109	28.7767	<0.0001
	b	0.2548	0.0312	8.1712	0.0038
	H=1/b=1/0.2548=3.92
	pH=8.4
	Equation: Power, 2 Parameter
	f = a*x^b
	R	Rsqr	Adj Rsqr	Standard Error of Estimate
	0.9144	0.8362	0.7816	0.4666
		Coefficient	Std. Error	t	P
	a	3.4733	0.228	15.2345	0.0006
	b	0.2297	0.0596	3.8532	0.0309
	H=1/b=1/0.2297=4.35
	pH=8.7
	Equation: Power, 2 Parameter
	f = a*x^b
	R	Rsqr	Adj Rsqr	Standard Error of Estimate
	0.9728	0.9463	0.9284	0.2681
		Coefficient	Std. Error	t	P
	a	4.1617	0.1297	32.0911	<0.0001
	b	0.2042	0.0286	7.1287	0.0057
	H=1/b=1/0.2042=4.90
	pH=9.3
	Equation: Power, 2 Parameter
	f = a*x^b
	R	Rsqr	Adj Rsqr	Standard Error of Estimate
	0.9486	0.8999	0.8665	0.589
		Coefficient	Std. Error	t	P
	a	3.2735	0.3057	10.7086	0.0017
	b	0.3781	0.0792	4.7726	0.0175
	H=1/b=1/0.3781=2.64
	P content (mg/g) of L. chinensis for the 23-day increment interval
	pH	0.3	0.6	1.2	2.4	4.8
		P(mmol/L)	P(mmol/L)	P(mmol/L)	P(mmol/L)	P(mmol/L)
	7.5	1.3301	2.0347	2.518	2.5275	3.382
	8.1	3.0539	2.8171	2.7782	4.3159	5.0805
	8.4	3.1146	3.6963	3.6705	4.3041	6.4928
	8.7	1.6573	2.3482	2.7485	4.5131	4.9075
	pH=7.5
	Equation: Power, 2 Parameter
	f = a*x^b
	R	Rsqr	Adj Rsqr	Standard Error of Estimate
	0.958	0.9178	0.8904	0.2491
		Coefficient	Std. Error	t	P
	a	2.1632	0.1241	17.432	0.0004
	b	0.2776	0.0509	5.4503	0.0121
	H=1/b=1/0.2776=3.60
	pH=8.1
	Equation: Power, 2 Parameter
	f = a*x^b
	R	Rsqr	Adj Rsqr	Standard Error of Estimate
	0.8876	0.7878	0.717	0.5509
		Coefficient	Std. Error	t	P
	a	3.3479	0.2708	12.3649	0.0011
	b	0.2441	0.0729	3.3467	0.0442
	H=1/b=1/0.2441=4.10
	pH=8.4
	Equation: Power, 2 Parameter
	f = a*x^b
	R	Rsqr	Adj Rsqr	Standard Error of Estimate
	0.9216	0.8493	0.7991	0.5914
		Coefficient	Std. Error	t	P
	a	3.895	0.2943	13.2363	0.0009
	b	0.2743	0.0672	4.0834	0.0265
	H=1/b=1/0.2743=3.65
	pH=8.7
	Equation: Power, 2 Parameter
	f = a*x^b
	R	Rsqr	Adj Rsqr	Standard Error of Estimate
	0.9699	0.9407	0.921	0.3962
		Coefficient	Std. Error	t	P
	a	2.8175	0.2062	13.6645	0.0008
	b	0.3852	0.0619	6.2242	0.0084
	H=1/b=1/0.3852=2.60
	HN:P:
	N:P of L. chinensis for the 14-day increment interval
	pH	46.67	23.33	11.67	5.83	2.92
	7.5	9.1175	8.4439	6.0521	4.6031	3.9251
	8.1	6.407	6.5382	5.4656	3.7136	4.0049
	8.4	5.9459	7.2123	5.9228	6.7226	3.7255
	8.7	6.1709	6.1976	5.5472	3.8603	3.8674
	9.3	5.6903	5.7663	4.7372	3.2263	2.2743
	pH=7.5
	Equation: Power, 2 Parameter
	f = a*x^b
	R	Rsqr	Adj Rsqr	Standard Error of Estimate
	0.978	0.9565	0.942	0.5525
		Coefficient	Std. Error	t	P
	a	2.8105	0.3723	7.5488	0.0048
	b	0.3177	0.0421	7.5418	0.0048
	H=1/b=1/0.3177=3.15
	pH=8.1
	Equation: Power, 2 Parameter
	f = a*x^b
	R	Rsqr	Adj Rsqr	Standard Error of Estimate
	0.9069	0.8225	0.7634	0.6413
		Coefficient	Std. Error	t	P
	a	3.082	0.5323	5.7902	0.0102
	b	0.2068	0.0578	3.5801	0.0373
	H=1/b=1/0.2068=4.84
	pH=8.4
	Equation: Power, 2 Parameter
	f = a*x^b
	R	Rsqr	Adj Rsqr	Standard Error of Estimate
	0.5541	0.307	0.0761	1.2833
		Coefficient	Std. Error	t	P
	a	4.5015	1.2748	3.531	0.0386
	b	0.1085	0.1	1.0852	0.3573
	H=1/b=1/0.1085=9.22
	pH=8.7
	Equation: Power, 2 Parameter
	f = a*x^b
	R	Rsqr	Adj Rsqr	Standard Error of Estimate
	0.9143	0.8359	0.7812	0.5537
		Coefficient	Std. Error	t	P
	a	3.1654	0.4743	6.6736	0.0069
	b	0.1897	0.0506	3.7511	0.0331
	H=1/b=1/0.1897=5.27
	pH=9.3
	Equation: Power, 2 Parameter
	f = a*x^b
	R	Rsqr	Adj Rsqr	Standard Error of Estimate
	0.9258	0.857	0.8094	0.6736
		Coefficient	Std. Error	t	P
	a	2.0565	0.4793	4.2906	0.0233
	b	0.2892	0.075	3.8548	0.0308
	H=1/b=1/0.2892=3.46
	N:P of L. chinensis for the 17-day increment interval
	pH	46.67	23.33	11.67	5.83	2.92
	7.5	10.1256	9.5521	9.5529	7.3037	5.5988
	8.1	9.7588	9.0882	6.1068	5.6314	4.9382
	8.4	6.7464	6.5344	6.3106	5.267	4.2904
	8.7	7.0623	6.2982	6.2783	4.9648	4.2498
	9.3	8.4464	6.8013	6.2374	4.2014	3.2
	pH=7.5
	Equation: Power, 2 Parameter
	f = a*x^b
	R	Rsqr	Adj Rsqr	Standard Error of Estimate
	0.9063	0.8215	0.7619	0.9347
		Coefficient	Std. Error	t	P
	a	5.2987	0.811	6.5335	0.0073
	b	0.1828	0.0518	3.5253	0.0388
	H=1/b=1/0.1828=5.47
	pH=8.1
	Equation: Power, 2 Parameter
	f = a*x^b
	R	Rsqr	Adj Rsqr	Standard Error of Estimate
	0.964	0.9293	0.9058	0.6661
		Coefficient	Std. Error	t	P
	a	3.5158	0.4897	7.1801	0.0056
	b	0.2719	0.0452	6.0198	0.0092
	H=1/b=1/0.2719=3.68
	pH=8.4
	Equation: Power, 2 Parameter
	f = a*x^b
	R	Rsqr	Adj Rsqr	Standard Error of Estimate
	0.9272	0.8597	0.8129	0.446
		Coefficient	Std. Error	t	P
	a	4.0277	0.4135	9.7395	0.0023
	b	0.1465	0.0355	4.1321	0.0257
	H=1/b=1/0.1465=6.83
	pH=8.7
	Equation: Power, 2 Parameter
	f = a*x^b
	R	Rsqr	Adj Rsqr	Standard Error of Estimate
	0.956	0.9138	0.8851	0.3852
		Coefficient	Std. Error	t	P
	a	3.7519	0.3423	10.9615	0.0016
	b	0.1698	0.0311	5.4574	0.0121
	H=1/b=1/0.1698=5.89
	pH=9.3
	Equation: Power, 2 Parameter
	f = a*x^b
	R	Rsqr	Adj Rsqr	Standard Error of Estimate
	0.9795	0.9593	0.9458	0.4873
		Coefficient	Std. Error	t	P
	a	2.5031	0.3262	7.6741	0.0046
	b	0.3212	0.0414	7.7622	0.0044
	H=1/b=1/0.3212=3.11
	N:P of aboveground parts of L. chinensis for the 23-day increment interval
	pH	46.67	23.33	11.67	5.83	2.92
	7.5	11.0305	9.462	6.191	5.5593	4.9293
	8.1	7.4126	7.6535	7.2173	5.4782	4.8088
	8.4	7.5749	6.9493	6.4011	5.491	3.6936
	8.7	7.5311	7.6226	6.4894	4.0106	3.8922
	pH=7.5
	Equation: Power, 2 Parameter
	f = a*x^b
	R	Rsqr	Adj Rsqr	Standard Error of Estimate
	0.9763	0.9532	0.9376	0.6656
		Coefficient	Std. Error	t	P
	a	3.159	0.4405	7.1719	0.0056
	b	0.3272	0.0442	7.4078	0.0051
	H=1/b=1/0.3272=3.06
	pH=8.1
	Equation: Power, 2 Parameter
	f = a*x^b
	R	Rsqr	Adj Rsqr	Standard Error of Estimate
	0.8868	0.7863	0.7151	0.6846
		Coefficient	Std. Error	t	P
	a	4.4007	0.6247	7.0439	0.0059
	b	0.1552	0.0488	3.1808	0.0501
	H=1/b=1/0.1552=6.44
	pH=8.4
	Equation: Power, 2 Parameter
	f = a*x^b
	R	Rsqr	Adj Rsqr	Standard Error of Estimate
	0.9416	0.8867	0.8489	0.5869
		Coefficient	Std. Error	t	P
	a	3.5213	0.4841	7.2746	0.0054
	b	0.2103	0.0459	4.581	0.0195
	H=1/b=1/0.2103=4.76
	pH=8.7
	Equation: Power, 2 Parameter
	f = a*x^b
	R	Rsqr	Adj Rsqr	Standard Error of Estimate
	0.9142	0.8357	0.7809	0.8623
		Coefficient	Std. Error	t	P
	a	3.0749	0.6554	4.6914	0.0183
	b	0.2541	0.0697	3.6458	0.0356
	H=1/b=1/0.2541=3.94
