# Supplementary material for: Homeostatic responses and growth of Leymus chinensis under incrementally increasing saline-alkali stress
Source: PeerJ. 2021 Mar 1;9:e10768. doi: 10.7717/peerj.10768 (PMC7931712; doi:10.7717/peerj.10768)
Supplement: Supplemental Information 3 [file peerj-09-10768-s003.xlsx]

## Sheet: Sheet1
	Raw data_ Figure 2
	pH	Incremental interval 14 days	Incremental interval 17 days	Incremental interval 23 days		Incremental interval 14 days	Incremental interval 17 days	Incremental interval 23 days		Incremental interval 14 days	Incremental interval 17 days	Incremental interval 23 days
		HN	HN	HN		HP	HP	HP		HN:P	HN:P	HN:P
	7.5	3.23	3.2	3.81		2.97	3.19	3.6		3.15	5.47	3.06
	8.1	5.53	3.7	3.87		5.33	3.92	4.1		4.84	3.68	6.44
	8.4	7.25	5.36	15.58		3.84	4.35	3.65		9.22	6.83	4.76
	8.7	5.57	2.35	3.19		3.97	4.9	2.6		5.27	5.89	3.94
	9.3	3.1	0	0		2.84	2.64	0		3.46	3.11	0
	Raw data_ Figure 3
	Specific growth rates of L. chinensis at indicated environmental N and P concentrations, and pH.
	Different N concentrations and pH		7.5	8.1	8.4	8.7	9.3
	N1	2mmol/L	0.1087	0.0448	0.0335	0.0286	0.0217
	N2	4mmol/L	0.0946	0.0526	0.0388	0.0371	0.0856
	N3	8mmol/L	0.0956	0.0883	0.0585	0.0817	0.145
	N4	16mmol/L	0.098	0.0771	0.0759	0.105	0.1242
	N5	24mmol/L	0.0895	0.0737	0.0588	0.1021	0.0689
	Different P concentrations and pH		7.5	8.1	8.4	8.7	9.3
	P1	0.3 mmol/L	0.1391	0.1084	0.0923	0.0904	0.1194
	P2	0.6 mmol/L	0.1246	0.1051	0.101	0.108	0.0897
	P3	1.2 mmol/L	0.1363	0.1121	0.1135	0.0917	0.0892
	P4	2.4 mmol/L	0.136	0.0515	0.0597	0.0483	0.059
	P5	4.8 mmol/L	0.1579	0.109	0.1187	0.0685	0.0827
	According to the following equation to calculate the specific growth rates:
	Number	Dry weight/g	u(specific growth rates)/day-1	N:P	Average results of three intervals
	N1-1-1	5.05	0.1362	2.92	0.1087
	N2-1-1	2.85	0.0954	4.13	0.0946
	N3-1-1	2.74	0.0925	4.72	0.0956
	N4-1-1	2.31	0.0804	6.94	0.098
	N5-1-1	2.56	0.0877	7.28	0.0895
	N1-1-2	1.084	0.0263	7.37	0.0448
	N2-1-2	1.485	0.0488	3.76	0.0526
	N3-1-2	2.872	0.0959	4.43	0.0883
	N4-1-2	1.418	0.0455	3.47	0.0771
	N5-1-2	2.673	0.0908	7.34	0.0737
	N1-1-3	2.208	0.0771	4.69	0.0335
	N2-1-3	2.005	0.0702	4.98	0.0388
	N3-1-3	2.231	0.0779	4.29	0.0585
	N4-1-3	0.915	0.0142	5.87	0.0759
	N5-1-3	2.286	0.0796	7.47	0.0588
	N1-1-4	1.204	0.0338	3.34	0.0286
	N2-1-4	1.07	0.0254	3.47	0.0371
	N3-1-4	2.602	0.0889	5.32	0.0817
	N4-1-4	3.856	0.117	6.08	0.105
	N5-1-4	7.054	0.1601	6.2	0.1021
	N1-1-5	1.016	0.0217	3.51	0.0217
	N2-1-5	2.485	0.0856	4.1	0.0856
	N3-1-5	5.707	0.145	4.08	0.145
	N4-1-5	4.266	0.1242	4.4	0.1242
	N5-1-5	1.967	0.0689	4.58	0.0689
	N1-2-1	5.88	0.1211	2.46
	N2-2-1	5.02	0.1118	4.29
	N3-2-1	4.932	0.1108	6.66
	N4-2-1	4.591	0.1066	10.22
	N5-2-1	4.428	0.1044	9.46
	N1-2-2	1.831	0.0525	3.24
	N2-2-2	2.516	0.0712	3.77
	N3-2-2	2.932	0.0802	4.22
	N4-2-2	3.326	0.0876	7.66
	N5-2-2	2.015	0.0581	5.92
	N1-2-3	1.01	0.0175	3.92
	N2-2-3	1.095	0.0223	4.13
	N3-2-3	1.405	0.0369	4.7
	N4-2-3	6.544	0.1274	7.81
	N5-2-3	2.001	0.0577	5.99
	N1-2-4	1.26	0.0305	3.18
	N2-2-4	1.432	0.038	3.96
	N3-2-4	2.895	0.0795	4.44
	N4-2-4	7.054	0.1318	3.62
	N5-2-4	2.161	0.0623	4.08
	N1-3-1	3.653	0.0688	2.67
	N2-3-1	4.365	0.0766	2.78
	N3-3-1	5.118	0.0835	4.6
	N4-3-1	8.829	0.1072	9.14
	N5-3-1	4.347	0.0764	5
	N1-3-2	2.685	0.0555	4.2
	N2-3-2	1.785	0.0377	4.01
	N3-3-2	5.77	0.0887	4.2
	N4-3-2	7.165	0.0981	7.4
	N5-3-2	3.942	0.0721	7.07
	N1-3-3	0.86	0.006	4.82
	N2-3-3	1.301	0.0239	4.62
	N3-3-3	3.036	0.0608	4.67
	N4-3-3	5.424	0.086	4.95
	N5-3-3	1.844	0.0391	4.88
	N1-3-4	1.232	0.0216	3.35
	N2-3-4	2.258	0.0479	2.69
	N3-3-4	4.383	0.0768	4.26
	N4-3-4	3.429	0.0661	3.69
	N5-3-4	5.185	0.0841	3.16
	Raw data_ Figure 4
	The threshold concentrations of N and P in the substrate solution at which the biomass of L. chinensis began to decrease (or stopped increasing) were 16 and 1.2 mmol/L, respectively. Moreover, plants exposed to 1.2-4.8 mmol/L P were mainly restricted by N, while those exposed to 16 and 24 mmol/L N were mainly restricted by P, and those exposed to lower concentrations of P and N were restricted by…
	N-limiteted				P-limited				N-and P-co-limited
		specific growth rate	N:P			specific growth rate	N:P			specific growth rate	N:P
	P3-1-1	0.1383	6.05		N4-1-1	0.0804	6.94		N1-1-1	0.1362	2.92
	P4-1-1	0.1721	4.6		N5-1-1	0.0877	7.28		N2-1-1	0.0954	4.13
	P5-1-1	0.177	3.93		N4-1-2	0.0455	3.47		N3-1-1	0.0925	4.72
	P3-1-2	0.1141	5.47		N5-1-2	0.0908	7.34		N1-1-2	0.0263	7.37
	P4-1-2	0.0387	3.71		N4-1-3	0.0142	5.87		N2-1-2	0.0488	3.76
	P5-1-2	0.0935	4		N5-1-3	0.0796	7.47		N3-1-2	0.0959	4.43
	P3-1-3	0.1064	5.92		N4-1-4	0.117	6.08		N1-1-3	0.0771	4.69
	P4-1-3	0	6.72		N5-1-4	0.1601	6.2		N2-1-3	0.0702	4.98
	P5-1-3	0.0983	3.73		N4-1-5	0.1242	4.4		N3-1-3	0.0779	4.29
	P3-1-4	0.1414	5.55		N5-1-5	0.0689	4.58		N1-1-4	0.0338	3.34
	P4-1-4	0.0599	3.86		N4-2-1	0.1066	10.22		N2-1-4	0.0254	3.47
	P5-1-4	0.1073	3.87		N5-2-1	0.1044	9.46		N3-1-4	0.0889	5.32
	P3-1-5	0.0465	4.74		N4-2-2	0.0876	7.66		N1-1-5	0.0217	3.51
	P4-1-5	0.0617	3.23		N5-2-2	0.0581	5.92		N2-1-5	0.0856	4.1
	P5-1-5	0.102	2.27		N4-2-3	0.1274	7.81		N3-1-5	0.145	4.08
	P3-2-1	0.1482	9.55		N5-2-3	0.0577	5.99		N1-2-1	0.1211	2.46
	P4-2-1	0.1244	7.3		N4-2-4	0.1318	3.62		N2-2-1	0.1118	4.29
	P5-2-1	0.1759	5.6		N5-2-4	0.0623	4.08		N3-2-1	0.1108	6.66
	P3-2-2	0.1141	6.11		N4-3-1	0.1072	9.14		N1-2-2	0.0525	3.24
	P4-2-2	0.031	5.63		N5-3-1	0.0764	5		N2-2-2	0.0712	3.77
	P5-2-2	0.1075	4.94		N4-3-2	0.0981	7.4		N3-2-2	0.0802	4.22
	P3-2-3	0.1598	6.31		N5-3-2	0.0721	7.07		N1-2-3	0.0175	3.92
	P4-2-3	0.103	5.27		N4-3-3	0.086	4.95		N2-2-3	0.0223	4.13
	P5-2-3	0.153	4.29		N5-3-3	0.0391	4.88		N3-2-3	0.0369	4.7
	P3-2-4	0.0662	6.28		N4-3-4	0.0661	3.69		N1-2-4	0.0305	3.18
	P4-2-4	0.0498	4.96		N5-3-4	0.0841	3.16		N2-2-4	0.038	3.96
	P5-2-4	0.0675	4.25						N3-2-4	0.0795	4.44
	P3-2-5	0.1319	6.24						N1-3-1	0.0688	2.67
	P4-2-5	0.0562	4.2						N2-3-1	0.0766	2.78
	P5-2-5	0.0634	3.2						N3-3-1	0.0835	4.6
	P3-3-1	0.1223	6.19						N1-3-2	0.0555	4.2
	P4-3-1	0.1116	5.56						N2-3-2	0.0377	4.01
	P5-3-1	0.1208	4.93						N3-3-2	0.0887	4.2
	P3-3-2	0.1082	7.22						N1-3-3	0.006	4.82
	P4-3-2	0.0849	5.48						N2-3-3	0.0239	4.62
	P5-3-2	0.126	4.81						N3-3-3	0.0608	4.67
	P3-3-3	0.0742	6.4						N1-3-4	0.0216	3.35
	P4-3-3	0.0759	5.49						N2-3-4	0.0479	2.69
	P5-3-3	0.1047	3.69						N3-3-4	0.0768	4.26
	P3-3-4	0.0675	6.49						P1-1-1	0.1655	9.12
	P4-3-4	0.0352	4.01						P2-1-1	0.1201	8.44
	P5-3-4	0.0307	3.89						P1-1-2	0.1251	6.41
									P2-1-2	0.1026	6.54
									P1-1-3	0.1175	5.95
									P2-1-3	0.1294	7.21
									P1-1-4	0.1488	6.17
									P2-1-4	0.1673	6.2
									P1-1-5	0.1352	5.69
									P2-1-5	0.0681	5.77
									P1-2-1	0.1383	10.13
									P2-2-1	0.1462	9.55
									P1-2-2	0.0892	9.76
									P2-2-2	0.1072	9.09
									P1-2-3	0.1187	6.75
									P2-2-3	0.1397	6.53
									P1-2-4	0.0302	7.06
									P2-2-4	0.065	6.3
									P1-2-5	0.1036	8.45
									P2-2-5	0.1113	6.8
									P1-3-1	0.1134	11.03
									P2-3-1	0.1075	9.46
									P1-3-2	0.111	7.41
									P2-3-2	0.1053	7.65
									P1-3-3	0.0407	7.57
									P2-3-3	0.034	6.95
									P1-3-4	0.0922	7.53
									P2-3-4	0.0917	7.62
